# Supplementary material for: The line follower robot: a meta-analytic approach
Source: PeerJ Comput Sci. 2025 Mar 19;11:e2744. doi: 10.7717/peerj-cs.2744 (PMC11935780; doi:10.7717/peerj-cs.2744)
Supplement: Supplemental Information 1 [file peerj-cs-11-2744-s001.zip]

Archive with 1 entries (1 files):
- LiteratureReview_PeerJ.ipynb
