# Supplementary material for: The line follower robot: a meta-analytic approach
Source: PeerJ Comput Sci. 2025 Mar 19;11:e2744. doi: 10.7717/peerj-cs.2744 (PMC11935780; doi:10.7717/peerj-cs.2744)
Supplement: Supplemental Information 1 [file peerj-cs-11-2744-s001.zip › LiteratureReview_PeerJ.ipynb]

# %% [markdown]
If you will use this script, please cite the source.

# %% [markdown]
# Literature Review - Line Follower Robot

# %% [markdown]
## Date (last update): 08/08/2024 - DD/MM/YYYY

# %% [markdown]
# Install and Load the Libraries

# %% [code]
install.packages ("bibliometrix", dependencies=TRUE)
install.packages("stringdist",dependencies = TRUE)
#install.packages("rcrossref",dependencies = TRUE)

# %% [code]
library(stringdist)
library(dplyr)
library(bibliometrix)
library(readr)

# %% [markdown]
# Reading the files from Scopus and Web of Science

# %% [markdown]
scopus.bib 267 files: "line follower robot" </br>
save_drecs.txt 111 files: "line follower robot" </br>
The Lens returned 29 articles: "line follower robot" AND ( or AND "line following robot" )

# %% [code]
a<-convert2df("scopus.bib", dbsource="scopus", format="bibtex")
b<-convert2df("savedrecs.txt", dbsource="wos", format="plaintext")
c<-convert2df("lens-export.csv", dbsource="lens", format="plaintext")

# %% [code]
M<-mergeDbSources(a, b, c, remove.duplicated = TRUE)
# Liberar variáveis não utilizadas da memória
rm(a, b, c)

# %% [code]
dim(M)

# %% [code]
#transform all strings to lower case
M1<-M
for (i in seq(1,length(M1$AU))){
  M1$AU[i]<-stringr::str_to_lower(M1$AU[i])
}
for (i in seq(1,length(M1$BE))){
  M1$BE[i]<-stringr::str_to_lower(M1$BE[i])
}
for (i in seq(1,length(M1$SO))){
  M1$SO[i]<-stringr::str_to_lower(M1$SO[i])
}
for (i in seq(1,length(M1$DE))){
  M1$DE[i]<-stringr::str_to_lower(M1$DE[i])
}
for (i in seq(1,length(M1$ID))){
  M1$ID[i]<-stringr::str_to_lower(M1$ID[i])
}
for (i in seq(1,length(M1$C1))){
  M1$C1[i]<-stringr::str_to_lower(M1$C1[i])
}
for (i in seq(1,length(M1$CR))){
  M1$CR[i]<-stringr::str_to_lower(M1$CR[i])
}
for (i in seq(1,length(M1$TI))){
  M1$TI[i]<-stringr::str_to_lower(M1$TI[i])
}
for (i in seq(1,length(M1$JI))){
  M1$JI[i]<-stringr::str_to_lower(M1$JI[i])
}
for (i in seq(1,length(M1$PU))){
  M1$PU[i]<-stringr::str_to_lower(M1$PU[i])
}
rm(M)

# %% [code]
save(M1,file="complete_file.rda")
#load("complete_file.rda")

# %% [markdown]
# Missing Data

# %% [code]
com <- missingData(M1)
com$mandatoryTags

# %% [markdown]
# Top 10 Authors

# %% [code]
output <- biblioAnalysis(M1)
# summary for the top ten authors and documents
output.summary<-summary(output, k=10, pause=F, width=130)

# %% [code]
options(repr.plot.width=16, repr.plot.height=14)
plot(x=output, k=10, pause=F)

# %% [code]
output.summary$MostProdAuthors

# %% [code]
M1[grep("^mazurek", M1$AU, ignore.case = TRUE),]$DI #first author

# %% [code]
M1[grep("^bernardeschi", M1$AU, ignore.case = TRUE),]$DI #first author

# %% [code]
M1[grep("^lee c", M1$AU, ignore.case = TRUE),]$TI #first author

# %% [code]
M1[grep("^palmieri m", M1$AU, ignore.case = TRUE),]$DI #first author

# %% [markdown]
Demo: An On-line Supervisor for the Line Follower Robot (10.1109/SMARTCOMP55677.2022.00045) - without access </br>
A Workflow for Designing an On-line Supervisor for Cyber-Physical Systems: a Case Study 10.1109/SMARTCOMP55677.2022.00075 - without access </br>

# %% [code]
M1[grep("^paredis r", M1$AU, ignore.case = TRUE),]$DI #first author

# %% [markdown]
Towards a digital Z framework based on a family of architectures and a virtual knowledge graph 10.1007/978-3-031-37228-5_6 - without access

# %% [code]
M1[grep("^su j", M1$AU, ignore.case = TRUE),]$TI #first author

# %% [code]
M1[grep("^matczak", M1$AU, ignore.case = TRUE),]$DI #first author

# %% [markdown]
Matczak, G., & Mazurek, P. (2016). Tracklet-Based Viterbi Track-Before-Detect Algorithm for Line Following Robots. Proceedings of the 9th International Conference on Computer Recognition Systems CORES 2015, 649–658. doi:10.1007/978-3-319-26227-7_61  - without access </br>
Viterbi Algorithm for Noise Line Following Robots 10.1007/978-3-319-23814-2_19 - without access

# %% [code]
output.summary$MostRelSources

# %% [code]
output.summary$MostCitedPapers

# %% [markdown]
An ultra-low cost line follower robot as educational tool for teaching programming and circuit's foundations 10.1002/cae.22074 - without access

# %% [markdown]
# Co-citation (authors)

# %% [code]
M2 <- metaTagExtraction(M1, Field = "CR_AU", sep = ";")
neighborhood_matrix <- biblioNetwork(M2, analysis = "co-citation", network = "authors")

# %% [markdown]
## Co-Citation plot by author top ten

# %% [code]
# Removing duplicated
networkPlot(
  neighborhood_matrix,
  n = 11,
  Title = "Co-Citation Authors",
  type = "fruchterman",
  size.cex=TRUE,
  size=20,
  remove.multiple=FALSE,
  labelsize=0.7,
  edgesize = 10,
  edges.min=5)

# %% [code]
M1[grep("^engin", M1$AU, ignore.case = TRUE),]$TI #first author

# %% [code]
library(tidyverse)

search.author<-function(name){
# Concatenate all columns of M1 into a single column
M1_concatenated <- M1 %>%
  unite("all_text", everything(), sep = " ", remove = FALSE)

# Search for a string (e.g., "benavi") in the concatenated column
result <- M1_concatenated %>%
  filter(grepl(name, all_text, ignore.case = TRUE))
return(result$DI)}

# %% [code]
search.author("hasan km")

# %% [code]
search.author("siegwart r")

# %% [code]
search.author("kaiser f")

# %% [code]
search.author("broenink")

# %% [markdown]
### Network Analysis

# %% [code]
network_analysis <- networkStat(neighborhood_matrix)
#top 10
summary(network_analysis,k=10)

# %% [markdown]
## Co-citation analysis (references)

# %% [code]
# Create a co-citation network

NetMatrix <- biblioNetwork(M1, analysis = "co-citation", network = "references", n=30, sep = ";")

# Plot the network
net=networkPlot(NetMatrix, Title = "Co-Citation Network", type = "fruchterman", size=T, remove.multiple=FALSE, labelsize=0.7,edgesize = 5)

# %% [code]
library(tidyverse)

search.author<-function(name){
# Concatenate all columns of M1 into a single column
M1_concatenated <- M1 %>%
  unite("all_text", everything(), sep = " ", remove = FALSE)

# Search for a string (e.g., "benavi") in the concatenated column
result <- M1_concatenated %>%
  filter(grepl(name, all_text, ignore.case = TRUE))
return(result$TI)}

# %% [code]
library(tidyverse)

search.author.ano<-function(name){
# Concatenate all columns of M1 into a single column
M1_concatenated <- M1 %>%
  unite("all_text", everything(), sep = " ", remove = FALSE)

# Search for a string (e.g., "benavi") in the concatenated column
result <- M1_concatenated %>%
  filter(grepl(name, all_text, ignore.case = TRUE))
return(result$PY)}

# %% [code]
search.author("vish sem") #2000 a project-based laboratory for learning embedded system designs with support from the industry

# %% [code]
search.author("chu rh") #2008

# %% [code]
search.author("hussmann s") #2007

# %% [code]
search.author("blochwitz t") #2012

# %% [code]
search.author.ano("blochwitz t") #nothing related to 2012

# %% [code]
search.author("masci p") #2014

# %% [code]
search.author.ano("masci p") #nothing related to 2014

# %% [code]
search.author("larsen peter") #2010

# %% [code]
search.author.ano("larsen peter") #nothing realted to 2010

# %% [code]
search.author("bernardeschi c") #2016 e 2018

# %% [code]
search.author.ano("bernardeschi c") #2018

# %% [code]
search.author("bernardeschi c")[2]

# %% [code]
search.author("pakdaman m") #2010

# %% [code]
search.author.ano("pakdaman m")

# %% [code]
search.author("pakdaman m")[8]

# %% [code]
search.author("kramer")

# %% [code]
search.author("colak") #2009

# %% [code]
search.author.ano("colak")

# %% [code]
search.author("colak")[4]

# %% [code]
search.author("gomes mv") #2016

# %% [code]
search.author.ano("gomes mv")

# %% [code]
search.author("gomes mv")[1]

# %% [code]
search.author("balaj") #2015

# %% [code]
search.author.ano("balaj")

# %% [code]
search.author("balaj")[2]

# %% [code]
search.author("punetha")

# %% [code]
search.author.ano("punetha") #2013

# %% [code]
search.author("punetha")[4]

# %% [code]
search.author("huy")

# %% [code]
search.author("bahar") #2008

# %% [code]
search.author.ano("bahar")

# %% [code]
search.author("kahe") #2007

# %% [code]
search.author("pfeifer") #1999

# %% [code]
search.author.ano("pfeifer")

# %% [code]
M2 <- metaTagExtraction(M1, Field = "CR_SO", sep = ";")
# Create a co-citation network
NetMatrix <- biblioNetwork(M2, analysis = "co-citation", network = "sources", n=30, sep = ";")
# Plot the network
net=networkPlot(NetMatrix, Title = "Co-Citation Network", type = "fruchterman", size=T, remove.multiple=FALSE, labelsize=0.7,edgesize = 5)

# %% [markdown]
# Co-Word

# %% [code]
co_words <- biblioNetwork(M1, analysis = "co-occurrences", network = "author_keywords", sep = ";")

# %% [code]
dim(co_words)

# %% [code]
# avoid terms like "line following robot"
networkPlot(co_words[4:692, 4:692], normalize="association",
  n= 100,
  Title = "Words occurring together",
  type = "fruchterman",
  size.cex=TRUE, size=20,
  remove.multiple=F,
  edgesize = 10,
  labelsize=3,
  label.cex=TRUE,
  label.n=30,
  edges.min=2)

# %% [markdown]
# Co-Authors

# %% [code]
co_authors <- biblioNetwork(M1, analysis = "co-occurrences", network = "authors", sep = ";")
networkPlot(co_authors, normalize="association",
  n= 100,
  Title = "Authors occurring together",
  type = "fruchterman",
  size.cex=TRUE, size=20,
  remove.multiple=F,
  edgesize = 10,
  labelsize=3,
  label.cex=TRUE,
  label.n=30,
  edges.min=2)

# %% [code]
load("complete_file.rda")

# %% [code]
search.author("katai")

# %% [code]
search.author("sugiura")

# %% [code]
search.author("vanghel")

# %% [code]
search.author("paredis")

# %% [code]
search.author("melo g")

# %% [code]
search.author("marroqu")

# %% [markdown]
psoc 4 line-follower robot for engineering mixed signal electronics course https://doi.org/10.1109/TAEE54169.2022.9840743 without access

# %% [code]
search.author("casado")

# %% [code]
search.author("rigos")

# %% [code]
search.author("blanes")

# %% [code]
search.author("torres")

# %% [code]
search.author("bezerra")

# %% [markdown]
# Co-Keywords

# %% [code]
co_keywords <- biblioNetwork(M1, analysis = "co-occurrences", network = "keywords", sep = ";")
networkPlot(co_keywords, normalize="association",
  n= 100,
  Title = "Keywords occurring together",
  type = "fruchterman",
  size.cex=TRUE, size=20,
  remove.multiple=F,
  edgesize = 10,
  labelsize=3,
  label.cex=TRUE,
  label.n=30,
  edges.min=2)

# %% [markdown]
# Conceptual Analysis

# %% [code]
CS <- conceptualStructure(M1,field="DE", method="MCA", minDegree=10, clust=5, stemming=FALSE, labelsize=15, documents=20, graph=TRUE)
CS$graph_terms

# %% [code]
search.author("parihar")

# %% [code]
search.author("amorim j")

# %% [code]
search.author("shah m")

# %% [code]
search.author("ibrahim d")

# %% [code]
search.author.ano("ibrahim d")

# %% [code]
search.author("ibrahim d")[3]

# %% [code]
search.author("sapkale p") #withou access

# %% [code]
search.author("caitite")

# %% [code]
search.author("alias m") #withtou access

# %% [code]
search.author("oprea m")

# %% [code]
search.author("oltean s") #2019

# %% [code]
search.author.ano("oltean s")

# %% [code]
search.author("mohd s")

# %% [code]
search.author("mohammed n") #2021

# %% [code]
search.author.ano("mohammed n")

# %% [markdown]
# Collaboration network between the authors

# %% [code]
resultados <- biblioNetwork(M1,
  analysis = "collaboration",  network = "authors", sep = ";")
networkPlot(resultados,
  n = 10,
  Title = "Collaboration network between the authors top 10",
  type = "auto", size=10,size.cex=T,edgesize = 3,labelsize=0.6)

# %% [code]
search.author("chang j")

# %% [markdown]
# Coupling

# %% [code]
# only the last three years
coupling<-M1%>%filter(PY>=2024-4)

# %% [code]
resultados<-biblioNetwork(coupling, analysis = "coupling", network="authors", sep = ";")
networkPlot(resultados,
  n = 10,
  Title = "Coupling Authors",
  type = "auto", size=10,size.cex=T,edgesize = 3,labelsize=0.6)

# %% [code]
search.author("amaya")

# %% [code]
search.author("ortiz")

# %% [code]
search.author("cruz")

# %% [code]
search.author("valencia")

# %% [code]
search.author("fark")

# %% [code]
search.author("alhuwai")

# %% [code]
search.author("al j k")

# %% [code]
search.author("quasim m")

# %% [code]
resultados<-biblioNetwork(coupling, analysis = "coupling", network="sources", sep = ";")
networkPlot(resultados,
  n = 10,
  Title = "Coupling Sources",
  type = "auto", size=10,size.cex=T,edgesize = 3,labelsize=0.6)

# %% [code]
resultados=metaTagExtraction(coupling,"AU_CO",sep=";")
resultados<-biblioNetwork(resultados, analysis = "coupling", network="countries", sep = ";")
networkPlot(resultados,
  n = 10,
  Title = "Coupling Countries",
  type = "auto", size=10,size.cex=T,edgesize = 3,labelsize=0.6)

# %% [code]
resultados<-biblioNetwork(coupling, analysis = "coupling", network="references", sep = ";")
networkPlot(resultados,
  n = 10,
  Title = "Coupling References",
  type = "auto", size=10,size.cex=T,edgesize = 3,labelsize=0.6)

# %% [code]
search.author("gawlicki m") #2021

# %% [code]
search.author.ano("gawlicki m")

# %% [code]
search.author("mkaouar") #2020

# %% [code]
search.author("yildiz") #2020

# %% [code]
search.author.ano("yildiz")

# %% [code]
search.author("hoshino")

# %% [markdown]
# Word Cloud

# %% [code]
install.packages("wordcloud")
library(wordcloud)
install.packages("RColorBrewer")
library(RColorBrewer)
install.packages("wordcloud2")
library(wordcloud2)
install.packages("tm")
library(tm)

# %% [code]
text <- M1$DE
docs <- Corpus(VectorSource(text))
docs <- docs %>%
  tm_map(removeNumbers) %>%
  tm_map(removePunctuation) %>%
  tm_map(stripWhitespace)
docs <- tm_map(docs, content_transformer(tolower))
docs <- tm_map(docs, removeWords, stopwords("english"))
dtm <- TermDocumentMatrix(docs)
matrix <- as.matrix(dtm)
words <- sort(rowSums(matrix),decreasing=TRUE)
df <- data.frame(word = names(words),freq=words)
set.seed(2024)
wordcloud(words = df$word, freq = df$freq, min.freq = 1,           max.words=200, random.order=FALSE, rot.per=0.35,            colors=brewer.pal(8, "Dark2"))

# %% [markdown]
# How many review?

# %% [code]
unique(M1$DT)

# %% [markdown]
There is no literature review.

# %% [markdown]
# Historical Citation Analysis

# %% [markdown]
## Web Of Science

# %% [code]
# Perform historical citation analysis
hist_results <- histNetwork(convert2df("savedrecs.txt", dbsource="wos", format="plaintext"), sep = ";")

# %% [code]
# Plot the historical citation
histPlot(hist_results, size = 15)

# %% [code]
search.author("gosim") #2012

# %% [code]
search.author.ano("gosim")

# %% [code]
search.author("prakash") #2012

# %% [code]
search.author.ano("prakash")

# %% [code]
search.author("aharari") #2019

# %% [code]
search.author.ano("aharari")

# %% [markdown]
## The Lens

# %% [code]
hist_results <- histNetwork(convert2df("lens-export.csv", dbsource="lens", format="plaintext"), sep = ";")
# Plot the historical citation
histPlot(hist_results, size = 15)

# %% [markdown]
Scopus is not allowed.

# %% [code]
